# Supplementary material for: Seeking gastroenterological services during a pandemic: lessons from a large, national, population-based survey during the COVID-19 pandemic
Source: J Can Assoc Gastroenterol. 2026 Jan 13;9(2):129–33. doi: 10.1093/jcag/gwaf038 (PMC13123699; doi:10.1093/jcag/gwaf038)
Supplement: gwaf038_Supplementary_Data [file gwaf038_supplementary_data.zip]

Archive with 3 entries (3 files):
- Supplement 1.docx
- Supplement_2-CROSS-edited.docx
- ICMJE Forms.pdf
